# Supplementary material for: Comparison of Environmental Impact and Nutritional Quality among a European Sample Population – findings from the Food4Me study
Source: Sci Rep. 2018 Feb 5;8:2330. doi: 10.1038/s41598-018-20391-4 (PMC5799208; doi:10.1038/s41598-018-20391-4)
Supplement: Supplementary file 2 — Supplementary Information [file 41598_2018_20391_MOESM2_ESM.xlsx]

## Sheet: Information
Supplementary Information
Comparison of Environmental Impact and Nutritional Quality among a European Sample Population - findings from the Food4Me study
Christie Walkera,1
a Institute of Environmental Engineering, ETH Zurich, 8093 Zurich, Switzerland
1 Corresponding author E-mail: walker@ifu.baug.ethz.ch; phone: +41-44-633-7145
This file contains:
Dataset S1 - Environmental Impacts for Water Scarcity Footprint (WFP), Land Use driven Biodiversity Loss, and Climate Change for each food type
REFERENCES:
All climate change impacts were derived from Ecoinvent 3.3 unless otherwise shaded as indicated:
ZHAW database Eymann L, Kreuzer S, Stucki M, Scharfy D. Ökobilanz von Milch und Milchprodukten. ZHAW Zürcher Hochschule für Angew Wissenschaften, IUNR Inst für Umwelt und Natürliche Ressourcen, Grüental, Postfach CH-8820 Wädenswil. 2014
AGRIBALYSE v1.2 database (www.ademe.fr)
Nilsson, K et al. 'Comparative life cycle assessment of margarine and butter consumed in the UK, Germany and France.' Journal of Life Cycle Assessment (2010) 15:916-926
Factory Processing Data information was compiled from:
Jeswani, H et al. 'Environmental sustainability issues in the food-energy-water nexus: Breakfast cereals and snacks.' Journal of Sustainable Production and Consumption (2015) 2:17-28
LCA DK food database energy use for bread production (http://gefionau.dk/lcafood/)
Kanyama, A., et al. 'Energy Use in the Food Sector: A data survey.'(2000)
Integrated Pollution Prevention and Control, Reference Document on the Best Available Techniques in the Food, Drink and Milk Industries (August 2006). European Commission.
Walker, C., et al. 'Calculating the Energy and Water Use in Food Processing and Assessing the Resulting Impacts.' Journal of Life Cycle Assessment (2017)
Schau, Erwin A. Meissner (2012) Environmental life cycle assessments of fish food products with emphasis on the fish catch process. Department of Industrial Economics and Technology Management. Trondheim, Norway, NTNU, Norwegian University of Science and Technology. Thesis for the degree of philosophiae doctor.
Andersson, K. et al. 'Screening Life Cycle Assessment (LCA) of tomato ketchup: A case study.' Journal of Cleaner Production (1998) 6:1-19
https://blackbearcoffee.com/resources/83 (accessed December 2016). Per 1 gram of coffee drink 0.06 grams of roasted coffee beans are required.
Gazulla, C. et al. 'Taking a life cycle look at crianza wine production in Spain: Where are the bottlenecks?' Journal of Life Cycle Assessment 15(4):330-337 (2010)
Energy Policy Toolkit on Energy Efficiency in Industries Experiences from Denmark. Danish Energy Agency. (2015)
Garnett, T. 'The Alcohol We Drink and ist Contribution to the UK's Greenhouse Gas Emissions: A Discussion Paper.' Food Climate Research Network. (2007)
http://www.unesda.eu/lexikon/energy-use/ (accessed 28.02.2017)
Regionalized Production Uncertainties were compiled from:
Zhiyenbek, Abdikaiym, Beretta, Claudio, Stoessel, Franziska, Hellweg, Stefanie. 'Ökobilanzierung Früchte- und Gemüseproduktion eine Entscheidungsunterstützung für ökologisches Einkaufen'. 2017.
Mogensen, Lisbeth, Hermansen, John E, Nguyen, L A N, Preda, Teodora. 'Environmental Impact of Beef: LIFE CYCLE ASSESSMENT - 13 DANISH BEEF PRODUCTION SYSTEMS'. Aarhus University. Danish Centre for Food and Agriculture. DCA Report No. 061. April 2015

## Sheet: Dataset S1
	Ingredients						Processing Energy		Conversion Factors from Root Product to End Product						Total Impacts per Gram of Food
Product	Ingredient 1	Ing1_percent	Ingredient 2	Ing2_percent	Ingredient 3	Ing3_percent	electricity_MJ	thermal energy_MJ	CF1	CF2	CF3	CF1	CF2	CF3	WFP	Land_Bio	Global Climate Change	Climate Change min	Climate Change max
Cereal															liteq	PDF*yr	kgCO2eq	kgCO2eq	kgCO2eq
Porridge, Readybrek	oats rolled	0.6	oats flour	0.4	vitamins	0	0.001512	0.004572	1.35	1.01	0	1.35	1.01	0	0.0184932	9.41364e-19	0.00395813	0.00395813	0.00395813
Breakfast Cereals, Wholegrain E.g. Branflakes, Barley Flakes	wheat flour	0.9	wheat bran	0.08	sugarnes	0.02	0.001512	0.004572	1.18	0.83	6.99	1.18	0.83	1	0.152792	1.98831e-18	0.00399213	0.00399213	0.00399213
Breakfast Cereals, Non-Wholegrain E.g. Cornflakes	maize flour	0.95	sugarnes	0.05	malt flavor	0	0.001512	0.004572	1.18	6.99	0	1.18	1	0	0.0497421	5.25464e-18	0.00400626	0.00400626	0.00400626
Breakfast Cereals E.g. Muesli, Cruesli	oats rolled	0.94	fruitnes nes	0.05	nutsnes	0.01	0.001512	0.004572	1.18	4	2.22	1.18	4	2.22	0.0443905	1.87326e-18	0.00401636	0.00401636	0.00401636
Bread and Savoury Biscuits
White Bread	wheat flour	1	salt	0.01	water	0.34	7.2e-05	0.001	0.88	0	0	0.88	0	0	0.1171	9.25206e-19	0.000946985	0.000946985	0.000946985
Brown Bread And Seeded Bread	wheat flour	1	nutsnes	0.02	salt	0.02	7.2e-05	0.001	0.88	2.22	0	0.88	2.22	0	0.1171	9.25206e-19	0.00101461	0.00101461	0.00101461
Dark Wholemeal Breads E.g. Rye Or Soda	rye flour	0.5	wheat flour	0.5	salt	0	7.2e-05	0.001	0.88	1.01	0	0.88	1.01	0	0.0729211	6.40441e-19	0.00097546	0.00097546	0.00097546
White Rolls	wheat flour	1	salt	0	water	0	0.00018	0.002	0.88	0	0	0.88	0	0	0.1171	9.25206e-19	0.0012192	0.0012192	0.0012192
Brown And Seeded Rolls	wheat flour	0.9	nutsnes	0.1	salt	0	0.00018	0.002	0.88	2.22	0	0.88	2.22	0	0.10539	8.32685e-19	0.00148355	0.00148355	0.00148355
Tortillas, Wraps	wheat flour	1	water	0	salt	0	7.2e-05	0.001	0.88	0	0	0.88	0	0	0.1171	9.25206e-19	0.000946985	0.000946985	0.000946985
Cream Crackers, Cheese Biscuits, Rusks	wheat flour	0.85	oil palm	0.15	salt	0	0.0036	0	0.88	4.44	0	0.88	4.44	0	0.0995352	7.86425e-19	0.00882439	0.00882439	0.00882439
Crispbread E.g. Ryvita	rye flour	1	salt	0	0	0	0.0149	0	0.88	0	0	0.88	0	0	0.011443	2.18997e-19	0.0268461	0.0268461	0.0268461
Potatoes, Rice, and Pasta
Potatoes - Mashed, Instant, Roast	potato	0.9	milk	0.08	whole milk butter	0.02	7.9e-05	0.00802	1	1	5.96	1	1	1	0.0204805	2.36741e-18	0.00145391	0.00145391	0.00145391
Potatoes - Boiled, Jacket	potato	1	0	0	0	0	0	0	1	0	0	1	0	0	0.0138718	3.58144e-19	0.000354083	0.000354083	0.000354083
Potato Dishes E.g. Salads, Dauphinoise	potato	0.9	whole milk butter	0.05	whole milk	0.05	0	0	1	5.96	1	1	5.96	1	0.0264533	3.89505e-18	0.00300082	0.00300082	0.00300082
Chips	potato potatoes frozen	0.95	vegetable oil oilseednes	0.05	salt	0	0.00144	0.00351	2	1.86	0	2	1.86	0	0.0476715	3.18549e-18	0.00354477	0.00354477	0.00354477
White Rice	rice milled	1	0	0	0	0	0	0	1.44	0	0	1.44	0	0	0.0974995	8.37569e-18	0.00244606	0.00244606	0.00244606
Brown Rice, Buckwheat And Barley Groats	rice husked	1	0	0	0	0	0	0	1.3	0	0	1.3	0	0	0.0880204	7.56139e-18	0.00220825	0.00220825	0.00220825
White Pasta, Noodles And Other Grains E.g. Cous Cous, Polenta	wheat flour	0.9	egg hen	0.1	0	0	0.000648	1.7e-06	1.01	1	0	1.01	1	0	0.133259	1.96892e-18	0.00207214	0.00207214	0.00207214
Wholemeal Pasta	wheat flour	0.9	egg hen	0.1	0	0	0.000648	1.7e-06	1.01	1	0	1.01	1	0	0.133259	1.96892e-18	0.00207214	0.00207214	0.00207214
Lasagne, Moussaka, Ravioli And Tortellini, Filled Dumplings	wheat flour	0.5	beef boneless	0.2	milk whole fresh cheese	0.3	0	0	1.01	1.41	2.58	1.01	1.41	1	0.255279	9.33656e-17	0.00554778	0.00554778	0.00554778
Pizza, Calzone	wheat flour	0.7	pig meat	0.1	milk whole mozzarella	0.2	0	0	1.01	1.37	2.58	1.01	1.37	1	0.140726	9.40519e-18	0.00305181	0.00305181	0.00305181
Springrolls	rice flour	0.5	pig meat	0.3	vegetables (average)	0.2	0	0	1.57	1.37	1	1.57	1.37	1	0.130953	1.46591e-17	0.00496201	0.00496201	0.00496201
Potato Or Plain Dumplings	wheat flour	0.7	milk	0.1	whole milk butter	0.2	0	0	1.01	1	5.96	1.01	1	1	0.14594	1.40076e-17	0.00252655	0.00252655	0.00252655
Meat and Fish
Beef, Venison (Roast, Steak, Mince)	beef boneless	1	0	0	0	0	0	0	1.41	0	0	1.41	0	0	0.785056	4.24442e-16	0.0209864	0.0106	0.0464
Pork (Roast, Chops)	pig meat pork	1	0	0	0	0	0	0	1.37	0	0	1.37	0	0	0.259339	3.36438e-17	0.0117092	0.0032	0.0087
Lamb, Goat (Roast, Chops, Souvlaki)	sheep meat	1	0	0	0	0	0	0	1.2	0	0	1.2	0	0	0.370689	2.37848e-16	0.0192404	0.0192404	0.0192404
Stew And Casserole (Meat And Veg)	beef boneless	0.4	vegetablenes	0.5	vegetable oil oilseednes	0.1	0	0	1.41	1.54	1.86	1.41	1.54	1	0.367434	1.75458e-16	0.00930115	0.00930115	0.00930115
Burgers E.g. Beef, Meatballs	beef boneless	1	0	0	0	0	0	0	1.41	0	0	1.41	0	0	0.785056	4.24442e-16	0.0209864	0.0106	0.0464
Processed Chicken Or Poultry E.g. Nuggets, Goujons, Fried	chicken meat	0.7	wheat flour	0.2	vegetable oil oilseednes	0.1	0	0.00471	1.2	0.88	1.86	1.09	0.88	1	0.199741	1.74314e-17	0.00334373	0.0012	0.0052
Chicken Or Poultry, Grilled, Roast	chicken meat	1	0	0	0	0	0	0	1.2	0	0	1.09	0	0	0.190986	1.74804e-17	0.00263927	0.0012	0.0052
Bacon	pig meat	1	0	0	0	0	0.0072	0.00486	1.3	0	0	1.3	0	0	0.246088	3.19248e-17	0.0241535	0.0241535	0.0241535
Sliced Cold Meats E.g. Ham, Turkey	beef sausage	1	0	0	0	0	0.0072	0.00486	1.25	0	0	1.25	0	0	0.695972	3.76278e-16	0.0237262	0.0237262	0.0237262
Cured Meats E.g. Corned Beef, Salami, Chorizo	beef sausage	1	0	0	0	0	0.0072	0.00486	2.17	0	0	2.17	0	0	1.20821	6.53219e-16	0.0453409	0.0453409	0.0453409
Sausages E.g. Pork, Jadwurst	pig meat	0.9	wheat flour	0.1	0	0	0.00129	0.00173	1.37	0.88	0	1.37	0.88	0	0.245115	3.0372e-17	0.0130198	0.0130198	0.0130198
Savoury Pies, Meat Pies, Pasties, Sausage Rolls	beef boneless	0.4	vegetablenes	0.4	wheat flour	0.2	0	0	1.41	1.54	1.01	1.41	1.54	1.01	0.349528	1.70526e-16	0.00892068	0.00892068	0.00892068
Offal E.g. Liver, Kidney	beef offal	1	0	0	0	0	0	0	0.74	0	0	0.74	0	0	0.412015	2.22757e-16	0.0110141	0.0110141	0.0110141
Pate E.g. Meat Or Liver	beef offal	1	0	0	0	0	0	0	0.74	0	0	0.74	0	0	0.412015	2.22757e-16	0.0110141	0.0110141	0.0110141
Fried Fish In Batter	freshwater diadromous fish fillet	0.9	barley	0.05	wheat flour	0.05	0	0.00471	1.18	0.21	1.01	1.18	0.21	1.01	0.246073	2.36015e-17	0.00312875	0.00312875	0.00312875
Fish Fingers, Fish Cakes	freshwater diadromous fish fillet	0.7	wheat flour	0.2	vegetable oil oilseednes	0.1	0	0.00471	1.18	0.88	1.86	1.18	0.88	1	0.243525	2.14391e-17	0.00297974	0.00297974	0.00297974
Fish Dishes E.g. Pie, Pudding, Casserole	freshwater diadromous fish fillet	0.7	wheat flour	0.2	vegetablenes prepared	0.1	0	0	1.18	0.88	1	1.18	0.88	1	0.202294	1.65163e-17	0.0021879	0.0021879	0.0021879
White Fish E.g. Cod, Haddock, Sole	freshwater diadromous fish fillet	1	0	0	0	0	0	0	1.18	0	0	1.18	0	0	0.253535	2.32058e-17	0.002832	0.002832	0.002832
Non-Smoked Oily Fish, Fresh (Mackerel, Tuna, Sardines, Salmon)	marine fish nes fillet	1	0	0	0	0	0	0	1.18	0	0	1.18	0	0	0.253535	2.32058e-17	0.0052864	0.0052864	0.0052864
Non-Smoked Oily Fish,Canned (Mackerel, Tuna, Sardines, Salmon)	marine fish nes fillet	1	0	1	0	0	4.94e-05	7.2e-05	1.18	0	0	1.18	0	0	0.253535	2.32058e-17	0.00537908	0.00537908	0.00537908
Smoked Fish E.g. Salmon, Mackerel	marine fish nes fillet	1	0	0	0	0	0	0	1.18	0	0	1.18	0	0	0.253535	2.32058e-17	0.0052864	0.0052864	0.0052864
Shellfish, Crab, Prawn	fish crustaceans prepared nes	1	0	0	0	0	0	0	1.18	0	0	1.18	0	0	0.253535	2.32058e-17	0.0052864	0.0052864	0.0052864
Fish Roe, Caviar, Taramasalata	fish crustaceans prepared nes	1	0	0	0	0	0	0	1.18	0	0	1.18	0	0	0.253535	2.32058e-17	0.0052864	0.0052864	0.0052864
Sushi	marine fish nes fillet	0.6	rice milled	0.3	vegetablenes	0.1	0	0	1.18	1.44	1	1.18	1.44	1	0.182771	1.65234e-17	0.00396356	0.00396356	0.00396356
Sauerkraut Stew	cabbage	0.6	pig meat	0.3	vegetablenes	0.1	0	0	1	1.37	1	1	1.37	1	0.0902232	1.04154e-17	0.00382604	0.00382604	0.00382604
Stuffed Cabbage	cabbage	0.6	beef boneless	0.3	rice milled	0.1	0	0	1	1.41	1.44	1	1.41	1.44	0.256288	1.28405e-16	0.00679591	0.00679591	0.00679591
Dairy
Full Fat Whole Milk Average	milk	1	0	0	0	0	0	0	1	0	0	1	0	0	0.0401399	1.02664e-17	0.00201018	0.00201018	0.00201018
Low-Fat/Semi-Skimmed Milk	milk	1	0	0	0	0	0	0	0.77	0	0	1	0	0	0.0309077	7.90516e-18	0.00127269	0.00127269	0.00127269
Zero Fat/Skimmed Milk	milk	1	0	0	0	0	0	0	0.77	0	0	1	0	0	0.0309077	7.90516e-18	0.00127269	0.00127269	0.00127269
Single/Sour Cream	milk	1	0	0	0	0	0	0	1.33	0	0	1	0	0	0.0533861	1.36544e-17	0.00306224	0.00306224	0.00306224
Double/Clotted Cream	milk	1	0	0	0	0	0	0	1.33	0	0	1	0	0	0.0533861	1.36544e-17	0.00306224	0.00306224	0.00306224
Low-Fat Natural Yoghurt	yoghurt milk	1	0	0	0	0	0	0	1.25	0	0	1	0	0	0.0501749	1.28331e-17	0.00225555	0.00225555	0.00225555
Full Fat Greek Yoghurt	yoghurt milk	1	0	0	0	0	0	0	1.25	0	0	1	0	0	0.0501749	1.28331e-17	0.00225555	0.00225555	0.00225555
Fruit Yoghurt, Fruit Mousse	yoghurt milk	0.95	fruitnes	0.05	0	0	0	0	1.25	1.54	0	1	1.54	0	0.0582512	1.25815e-17	0.00218737	0.00218737	0.00218737
High Fat Cheeses E.g. Stilton, Cheddar, Brie, Gouda	milk whole hard cheese	1	0	0	0	0	0	0	3.35	0	0	1	0	0	0.134469	3.43926e-17	0.00898	0.00898	0.00898
Medium Fat Cheeses E.g. Edam, Goats, Camembert, Feta,Emmental	milk whole fresh cheese	1	0	0	0	0	0	0	3.35	0	0	1	0	0	0.134469	3.43926e-17	0.00309	0.00309	0.00309
Low Fat Cheeses - Fresh Mozzarella, Cream Cheese, Katiki	milk whole mozzarella	1	0	0	0	0	0	0	2.58	0	0	1	0	0	0.103561	2.64874e-17	0.00644	0.00644	0.00644
Very Low Fat Cheese E.g. Cottage Cheese, Quark	milk whole fresh cheese	1	0	0	0	0	0	0	2.58	0	0	1	0	0	0.103561	2.64874e-17	0.00309	0.00309	0.00309
Quiche, Savoury Pancakes	wheat flour	0.5	egg hen	0.2	milk whole hard cheese	0.3	0	0	1.01	1	3.35	1.01	1	1	0.13214	1.28752e-17	0.0034615	0.0034615	0.0034615
Fats and Spreads
Low Fat Salad Cream, Mayonnaise	vegetable oil oilseednes	0.8	egg hen	0.2	0	0	0	0	1.86	1	0	1	1	0	0.365642	4.21067e-17	0.00402956	0.00402956	0.00402956
Salad Cream, Mayonnaise	vegetable oil oilseednes	0.8	egg hen	0.2	0	0	0	0	1.86	1	0	1	1	0	0.365642	4.21067e-17	0.00402956	0.00402956	0.00402956
French Dressing, Vinaigrette	vegetable oil oilseednes	0.5	vinegar	0.5	0	0	0	0	1.86	0	0	1	0	0	0.213152	2.50502e-17	0.00230347	0.00230347	0.00230347
Other Salad Dressing	vegetable oil oilseednes	1	0	0	0	0	0	0	1.86	0	0	1	0	0	0.426303	5.01004e-17	0.00460695	0.00460695	0.00460695
Milkshakes, Fruit Smoothies	whole milk	0.5	sugarnes	0.1	fruitnes (avg)	0.4	0	0	0.5	6.99	1	0.5	1	1	0.0782087	8.60264e-18	0.00080194	0.00080194	0.00080194
Butter	whole milk butter	1	0	0	0	0	0	0	5.96	0	0	1	0	0	0.239234	6.1188e-17	0.0086632	0.0086632	0.0086632
Block/Hard Margarine E.g. Stork/Krona	margarine rapeseed oil	1	0	0	0	0	0	0	1.52	0	0	1	0	0	0.175698	2.77902e-18	0.00136	0.00136	0.00136
Polyunsaturated Marg Flora/Sunflower/Soya	margarine rapeseed oil	1	0	0	0	0	0	0	1.52	0	0	1	0	0	0.175698	2.77902e-18	0.00136	0.00136	0.00136
Soft Marg Olive Oil Based, Bertolli/Blue Band	margarine rapeseed oil	1	0	0	0	0	0	0	1.52	0	0	1	0	0	0.175698	2.77902e-18	0.00136	0.00136	0.00136
Low Fat Spreads (<60%)	margarine rapeseed oil	1	0	0	0	0	0	0	1.52	0	0	1	0	0	0.175698	2.77902e-18	0.00136	0.00136	0.00136
Olive Oil (bottled)	olive oil	1	0	0	0	0	0	0	1.86	0	0	1.86	0	0	0.963874	8.17468e-18	0.000861425	0.000861425	0.000861425
Other Vegetable Oils	vegetable oil oilseednes	1	0	0	0	0	0	0	1.86	0	0	1	0	0	0.426303	5.01004e-17	0.00460695	0.00460695	0.00460695
Sweets
Sweet Biscuits,Chocolate Eg Digestive, Cookies	wheat flour	0.4	sugarnes	0.4	vegetable oil oilseednes	0.2	0.0025	0	1.01	6.99	1.86	1.01	1	1	0.191766	2.64836e-17	0.00592054	0.00592054	0.00592054
Sweet Biscuits, Plain Eg Nice, Ginger	wheat flour	0.4	sugarnes	0.4	vegetable oil oilseednes	0.2	0.0025	0	1.01	6.99	1.86	1.01	1	1	0.191766	2.64836e-17	0.00592054	0.00592054	0.00592054
Plain Cakes Eg Fruit, Sponge, Scones, Gingerbread, Raisinbread	wheat flour	0.6	sugarnes	0.3	whole milk butter	0.1	0.00216	0	1.01	6.99	5.96	1.01	1	1	0.144122	1.8785e-17	0.00537016	0.00537016	0.00537016
Rich Cakes E.g. Chocolate, Cheesecake	wheat flour	0.4	sugarnes	0.4	whole milk butter	0.2	0.00216	0	1.01	6.99	5.96	1.01	1	1	0.154352	2.87012e-17	0.00613484	0.00613484	0.00613484
Flapjacks, Muesli Bars, Oatmeal Cookies	rolled oats	0.5	sugarnes	0.3	whole milk butter	0.2	0.0025	0	1.35	6.99	5.96	1.35	1	1	0.0976882	2.47901e-17	0.00684001	0.00684001	0.00684001
Buns, Muffins, Pastries E.g. Croissants, Doughnuts	wheat flour	0.4	sugarnes	0.4	eggs hen	0.2	0.0034	0	1.01	6.99	1	1.01	1	1	0.106505	1.64636e-17	0.0065793	0.0065793	0.0065793
Waffles, Pancakes, Crepes	wheat flour	0.6	sugarnes	0.3	eggs hen	0.1	0	0	1.01	6.99	1.86	1.01	1	1.86	0.120198	1.26662e-17	0.000711485	0.000711485	0.000711485
Fruit Pies, Tarts, Crumbles	wheat flour	0.4	sugarnes	0.3	fruitnes (avg)	0.3	0	0	1.01	6.99	1.54	1.01	1	1.54	0.156829	1.47943e-17	0.00080962	0.00080962	0.00080962
Sponge Puddings	milk	0.5	sugarnes	0.3	eggs hen	0.2	0	0	1	6.99	1	1	1	1	0.0596289	1.71623e-17	0.00120838	0.00120838	0.00120838
Milk Puddings, Eg Rice, Custard, Trifle	whole milk	0.8	sugarnes	0.1	eggs hen	0.1	0	0	1.33	6.99	1	1.33	1	1	0.0558952	1.49332e-17	0.0022066	0.0022066	0.0022066
Ice-Cream, Choc Ices	whole milk ice cream	1	0	0	0	0	0	0	0.5	0	0	1	0	0	0.02007	5.13322e-18	0.00327	0.00327	0.00327
Sorbets And Jellies	sugarbeet	0.4	fruitnes	0.6	0	0	0	0	6.99	1.54	0	1	1.54	0	0.158601	4.79941e-18	0.000806121	0.000806121	0.000806121
Chocolates, Single Or Squares	cocoa chocolate products	1	0	0	0	0	0	0	0.27	0	0	1	0	0	0.0180453	2.89533e-17	0.00524	0.00524	0.00524
Chocolate Snack Bars Eg Mars/Crunchie	cocoa chocolate products	0.9	nutsnes	0.1	0	0	0	0	0.27	2.22	0	1	2.22	0	0.0162408	2.6058e-17	0.00506965	0.00506965	0.00506965
Sweets, Toffees, Mints, Liquorice	sugarbeet	1	water	0	0	0	0.00074	0.0052	6.99	0	0	1	0	0	0.0789505	2.96542e-19	0.00240638	0.00240638	0.00240638
Sugar, Added To Tea, Coffee, Cereal	sugarbeet	1	0	0	0	0	0	0	6.99	0	0	1	0	0	0.0789505	2.96542e-19	0.000677632	0.000677632	0.000677632
Crisps Or Other Packet Snacks Eg Wotsits	potato	0.95	vegetable oil oilseednes	0.04	salt	0.01	0.0021	0.011	1	1.86	0	1	1	0	0.0302303	2.34425e-18	0.00511627	0.00511627	0.00511627
Nuts And Seeds E.g. Almonds, Peanuts, Pumpkin Seeds	nutnes	0	0	0	0	0	0	0	2.22	0	0	2.22	0	0	0.754791	1.22173e-16	0.00526393	0.00526393	0.00526393
Baklava, Kantaifi	wheat flour	0.8	nutness	0.1	sugarnes	0.1	0	0	1.01	2.22	6.99	1.01	2.22	1	0.120706	4.85921e-18	0.00109901	0.00109901	0.00109901
Snackbarproducts Eg Frikandel, Kroket, Bamibal, Kaassoufl	beef boneless	0.8	bread crumbs	0.2	0	0	0	0	1.41	0.88	0	1.41	0.88	0	0.628045	3.39554e-16	0.0169367	0.0169367	0.0169367
Stroopwafle	wheat flour	0.8	sugarnes	0.1	nutness	0.1	0	0	1.01	6.99	2.22	1.01	1	2.22	0.120706	4.85921e-18	0.00109901	0.00109901	0.00109901
Soups, Sauces, and Spreads
Creamy Soups E.g. Chowder, Cream Of Mushroom	vegetablenes prepared	0.5	milk cream	0.4	butter	0.1	0	0	1	1.33	5.96	1	1	1	0.0283555	5.89782e-18	0.00238075	0.00238075	0.00238075
Non-Creamy Soups E.g. Minestrone, Vegetable	vegetablenes prepared	0.6	wheat flour	0.3	beans	0.1	0	0	1	1.01	1	1	1.01	1	0.048721	8.41846e-19	0.000478158	0.000478158	0.000478158
Creamy Sauces E.g.carbonara/Cheese	cream milk	0.7	wheat flour	0.1	whole milk butter	0.2	0	0	1.33	1.01	5.96	1.33	1.01	1	0.098657	2.19019e-17	0.00466828	0.00466828	0.00466828
Dark Sauces E.g. Gravy, Stir-Fry Sauces	soybean	1	0	0	0	0	0	0	0.29	0	0	0.29	0	0	0.0119209	3.27533e-19	0.000221756	0.000221756	0.000221756
Tomato Sauces E.g. In Bolognese, On Meatballs Or Pasta	tomato	0.9	olive oil	0.1	0	0	0.000396	0.009	4	1.86	0	4	1.86	0	0.232013	2.01661e-18	0.00243244	0.00243244	0.00243244
Tomato Ketchup	tomato paste	0.9	0	0	0	0	0.00076	0.0076	2.5	0	0	2.5	0	0	0.0847659	7.49465e-19	0.00252938	0.00252938	0.00252938
Pickles, Chutney, Satesaus (Sate)	vegetablenes prepared	0.8	sugarnes	0.2	vinegar	0	0.00048	0.0026	1	6.99	0	1	1	0	0.0375744	8.71712e-18	0.00165629	0.00165629	0.00165629
Marmite/Bovril	soybean	1	salt	0.2	0	0	0.000396	0.009	0.29	0	0	0.29	0	0	0.0119209	3.27533e-19	0.00166042	0.00166042	0.00166042
Jam/Marmalade/Honey	fruitnesprepared	0.6	sugarnes	0.4	0	0	0.000396	0.009	1.54	6.99	0	1.54	1	0	0.179766	2.07196e-17	0.00231691	0.00231691	0.00231691
Nut Or Chocolate Spreads E.g. Peanut Butter, Nutella	nutnes	0.5	cocoa chocolate products	0.5	0	0	0	0	2.22	0.27	0	2.22	1	0	0.386418	7.55633e-17	0.00438825	0.00438825	0.00438825
Drinks
Tea (Black, Green, Fruit, Herbal)	tea	1	0	0	0	0	0	0	0.06	0	0	0.06	0	0	0.0524204	6.66847e-18	0.000316042	0.000316042	0.000316042
Coffee, Milky, Latte, Cappauccino	coffee roasted	0.7	milk cream	0.3	0	0	0	0	0.0714	1.33	0	0.0714	1	0	0.0251719	1.62896e-17	0.00146791	0.00146791	0.00146791
Coffee, Americano, Black	coffee roasted	1	0	0	0	0	0	0	0.0714	0	0	0.0714	0	0	0.00915608	1.21933e-17	0.000549236	0.000549236	0.000549236
Hot Chocolate, Ovaltine, Horlicks Made With Milk	chocolate powder cocoa	0.125	whole milk	0.5	0	0	0	0	0.78	1.33	0	1	1.33	0	0.0599024	2.41097e-17	0.00272729	0.00272729	0.00272729
Hot Chocolate, Ovaltine, Horlicks, Made With Water	chocolate powder cocoa	0.2	water	0	0	0	0	0	0.78	0	0	1	0	0	0.0104262	1.67286e-17	8.6e-05	8.6e-05	8.6e-05
Low Calorie/ Diet Fizzy Soft Drinks	sugarbeet,beverage non-alcoholic	1	water	0	flavor	0	0.00025	0.00025	0.11	0	0	1	0	0	0.00124242	4.66662e-21	0.00113721	0.00113721	0.00113721
Fizzy Soft Drinks E.g. Coca Cola / Lemonade	sugarbeet,beverage non-alcoholic	1	water	0	flavor	0	0.00025	0.00025	0.11	0	0	1	0	0	0.00124242	4.66662e-21	0.00113721	0.00113721	0.00113721
Pure Fruit Juice E.g. Orange	fruitnes juice	1	0	0	0	0	0.00071	0.00152	1.67	0	0	1.67	0	0	0.229573	8.45988e-18	0.0019271	0.0019271	0.0019271
Fruit Squash/ Cordial / Nectar	fruitnes juice	1	0	0	0	0	0.00071	0.00152	1.67	0	0	1.67	0	0	0.229573	8.45988e-18	0.0019271	0.0019271	0.0019271
Tomato And Vegetable Juices	vegetablenes juice	1	0	0	0	0	0.00071	0.00152	1.25	0	0	1.25	0	0	0.0175027	1.09017e-18	0.00168726	0.00168726	0.00168726
Wine	grape wine	1	0	0	0	0	0.000497333	0	1.43	0	0	1.43	0	0	0.171959	9.05093e-19	0.00137223	0.00137223	0.00137223
Beer, Larger, Cider	beer of barley	1	0	0	0	0	0.0020054	0.0011508	0.21	0	0	0.21	0	0	0.00615339	2.68126e-19	0.00375004	0.00375004	0.00375004
Port, Sherry, Vermouth, Liqueurs	grape vermouth	1	0	0	0	0	0.000497333	0	1.43	0	0	1.43	0	0	0.171959	9.05093e-19	0.00137223	0.00137223	0.00137223
Spirits, E.g. Gin, Brandy, Whiskey, Vodka	barley beverage distilled	1	0	0	0	0	0.00058812	0.0211762	1.54	0	0	1.54	0	0	0.0451249	1.96626e-18	0.00376484	0.00376484	0.00376484
Sweet Alcoholic Drinks, Eg Alcopops, Cocktails	barley beverage distilled	0.5	sugarbeet,beverage non-alcoholic	0.5	0	0	0.00083812	0.0214262	1.54	0.11	0	1.54	1	0	0.0225624	9.83128e-19	0.00083037	0.00083037	0.00083037
Fruits
Apples	apples	1	0	0	0	0	0	0	1	0	0	1	0	0	0.117422	4.57899e-19	0.000459127	0.000459127	0.000459127
Pears	pear	1	0	0	0	0	0	0	1	0	0	1	0	0	0.13837	5.34611e-19	0.000640787	0.000640787	0.000640787
Oranges, Satsumas, Mandarins	oranges	1	0	0	0	0	0	0	1	0	0	1	0	0	0.0449463	1.96987e-18	0.00033233	0.00033233	0.00033233
Grapefruit	citrusnes	1	0	0	0	0	0	0	1	0	0	1	0	0	0.0267672	2.60348e-18	0.00033233	0.00033233	0.00033233
Bananas	bananas	1	0	0	0	0	0	0	1	0	0	1	0	0	0.029469	5.81334e-18	0.00041955	0.00041955	0.00041955
Grapes	grape	1	0	0	0	0	0	0	1	0	0	1	0	0	0.120251	6.32932e-19	0.000348989	0.000348989	0.000348989
Melon, Mango	watermelon	1	0	0	0	0	0	0	1	0	0	1	0	0	0.0194342	2.44408e-19	0.000233567	0.000233567	0.000233567
Peaches/Plums/Apricots	plum	1	0	0	0	0	0	0	1	0	0	1	0	0	0.193691	2.40723e-18	0.000579078	0.000579078	0.000579078
Berries E.g. Strawberries, Raspberries, Cherries	berrynes berries nes	1	0	0	0	0	0	0	1	0	0	1	0	0	0.0644951	1.36332e-18	0.000657139	0.000657139	0.000657139
Kiwi	kiwi	1	0	0	0	0	0	0	1	0	0	1	0	0	0.0619783	1.24384e-18	0.00062093	0.00062093	0.00062093
Tinned, Stewed Fruit	fruitnes prepared	1	0	0	0	0	7.92e-05	0.00288	1.54	0	0	1.54	0	0	0.211702	7.80133e-18	0.00126872	0.00126872	0.00126872
Dried Fruit Eg Raisins, Prunes	fruitnes dried	1	0	0	0	0	7.9e-05	0.00802	4	0	0	4	0	0	0.549874	2.02632e-17	0.00311747	0.00311747	0.00311747
Vegetables
Carrots	carrots	1	0	0	0	0	0	0	1	0	0	1	0	0	0.0243617	2.99662e-19	8.62231e-05	8.62231e-05	8.62231e-05
Butternut Squash,Pumpkin	pumpkinetc squash	1	0	0	0	0	0	0	1	0	0	1	0	0	0.0170388	1.12449e-18	0.000298435	0.000298435	0.000298435
Spinach	spinach	1	0	0	0	0	0	0	1	0	0	1	0	0	0.0165885	2.78547e-19	0.000203282	0.000203282	0.000203282
Broccoli, Spring Greens, Kale	vegetablenes	1	0	0	0	0	0	0	1	0	0	1	0	0	0.0140021	8.72134e-19	0.000553378	0.000553378	0.000553378
Brussel Sprouts (assumed same as cabbage)	vegetablenes	1	0	0	0	0	0	0	1	0	0	1	0	0	0.0140021	8.72134e-19	0.000425635	0.000425635	0.000425635
Cabbage	cabbage	1	0	0	0	0	0	0	1	0	0	1	0	0	0.0183686	3.9167e-19	0.000425635	0.000425635	0.000425635
Fresh/ Frozen Peas (include freezing)	pea vegetables frozen	1	0	0	0	0	0	0	1.43	0	0	1.43	0	0	0.073809	1.95388e-18	0.000607776	0.000607776	0.000607776
Green Beans, Broad Beans, Runner Beans	greenbean	1	0	0	0	0	0	0	1	0	0	1	0	0	0.0280216	1.72204e-18	0.000727884	0.000727884	0.000727884
Marrow, Courgettes, Aubergine	eggplant	1	0	0	0	0	0	0	1	0	0	1	0	0	0.020489	6.46381e-19	0.00590014	0.00012	0.007
Cauliflower	cauliflower	1	0	0	0	0	0	0	1	0	0	1	0	0	0.0197158	2.53606e-19	0.00050621	0.00050621	0.00050621
Parsnips, Turnips, Swedes	turnipfor	1	0	0	0	0	0	0	1	0	0	1	0	0	0.00140553	8.03226e-19	0.000677632	0.000677632	0.000677632
Asparagus, Okra	asparagus	1	0	0	0	0	0	0	1	0	0	1	0	0	0.160052	2.33635e-18	0.0011867	0.0009	0.0029
Onions	onions	1	0	0	0	0	0	0	1	0	0	1	0	0	0.0410043	9.02509e-19	0.000485139	0.000485139	0.000485139
Leeks	greenonion	1	0	0	0	0	0	0	1	0	0	1	0	0	0.00559662	1.20914e-18	0.000485139	0.000485139	0.000485139
Garlic	garlic	1	0	0	0	0	0	0	1	0	0	1	0	0	0.0538897	7.4773e-19	0.000485139	0.000485139	0.000485139
Mushrooms	vegetablenes	1	0	0	0	0	0	0	1	0	0	1	0	0	0.0140021	8.72134e-19	0.000579078	0.000579078	0.000579078
Sweet Peppers	pepper	1	0	0	0	0	0	0	1	0	0	1	0	0	0.0891983	8.69939e-19	0.00326728	0.00018	0.00028
Beans Sprouts, Radish	vegetablenes	1	0	0	0	0	0	0	1	0	0	1	0	0	0.0140021	8.72134e-19	0.0103312	0.0103312	0.0103312
Green Salad, Lettuce, Cucumber, Celery, Watercress	lettuce	1	0	0	0	0	0	0	1	0	0	1	0	0	0.0149085	2.49011e-19	0.0046497	0.0001	0.0065
Tomatoes	tomato	1	0	0	0	0	0	0	1	0	0	1	0	0	0.0376737	3.33096e-19	0.00025212	0.0001	0.00525
Corn (On The Cob, Sweetcorn)	maize sweet corn frozen	1	0	0	0	0	0	0	2.86	0	0	2.86	0	0	0.110086	8.29115e-18	0.000920009	0.000920009	0.000920009
Beetroot	sugarbeet	1	0	0	0	0	0	0	1	0	0	1	0	0	0.0112948	4.24238e-20	0.000677632	0.000677632	0.000677632
Coleslaw, Sauerkraut	cabbage	1	0	0	0	0	0	0	1	0	0	1	0	0	0.0183686	3.9167e-19	0.000425635	0.000425635	0.000425635
Avocado	avocado	1	0	0	0	0	0	0	1	0	0	1	0	0	0.0943009	1.47213e-17	0.000996406	0.000996406	0.000996406
Baked Beans	beans	0.9	tomato	0.05	bacon and ham	0.05	0.00108	0.00306	1	1	1.3	1	1	1.3	0.106178	1.47537e-17	0.00337218	0.00337218	0.00337218
Dried Lentils, Beans, Peas, Chickpeas	bean	1	0	0	0	0	0	0	1	0	0	1	0	0	0.115882	1.63745e-17	0.000727884	0.000727884	0.000727884
Tofu, Soya Meat, TVP, Vegeburger	soya soybean	1	0	0	0	0	0	0	0.84	0	0	1	0	0	0.0345296	9.48717e-19	0.00101519	0.00101519	0.00101519
Olives	olive	1	0	0	0	0	0	0	1	0	0	1	0	0	0.518212	4.39499e-18	0.000463132	0.000463132	0.000463132
Eggs
Egg - Boiled, Scrambled, Omelette Etc.	egg hen	1	0	0	0	0	0	0	1	0	0	1	0	0	0.122999	1.01323e-17	0.00172	0.00172	0.00172
